# Supplementary material for: Mast cell activation is enhanced by Tim1:Tim4 interaction but not by Tim-1 antibodies
Source: F1000Res. 2016 Jul 8;5:251. Originally published 2016 Mar 1. [Version 2] doi: 10.12688/f1000research.8132.2 (PMC5584026; doi:10.12688/f1000research.8132.2)
Supplement: Raw data for Figures 1–5 in ‘Mast cell activation is enhanced by Tim1:Tim4 interaction but not by Tim-1 antibodies’ [file f1000research-5-9877-s0000.tgz]

Archive with 1 entries (1 files):
- 1457f416-3e9f-47d9-9c03-ca976fb60693_Data.zip
